# Supplementary material for: Evaluation of Different Cleaning Strategies for Removal of Contaminating DNA Molecules
Source: Genes (Basel). 2022 Jan 17;13(1):162. doi: 10.3390/genes13010162 (PMC8775027; doi:10.3390/genes13010162)
Supplement: Supplementary file 1 [file genes-13-00162-s001.zip]

Archive with 3 entries (3 files):
- Supplementary_Table S1_211230.pdf
- Supplementary_Table S2_20211230.xlsx
- Supplementary_Table S3__20211230.xlsx
